# Supplementary material for: Characterizing Musculoskeletal Sequelae in Ebola Virus Survivors During the 7 Years Since Hospital Discharge in Eastern Sierra Leone
Source: Open Forum Infect Dis. 2025 Mar 8;12(4):ofaf129. doi: 10.1093/ofid/ofaf129 (PMC11952999; doi:10.1093/ofid/ofaf129)
Supplement: ofaf129_Supplementary_Data [file ofaf129_supplementary_data.zip]

Archive with 3 entries (3 files):
- figure_s1.tiff
- figure_s2.tiff
- MSK_supplemental_2_25.docx
